# Supplementary material for: Quasi-Solid-State SiO2 Electrolyte Prepared from Raw Fly Ash for Enhanced Solar Energy Conversion
Source: Materials (Basel). 2022 May 17;15(10):3576. doi: 10.3390/ma15103576 (PMC9143756; doi:10.3390/ma15103576)
Supplement: Supplementary file 1 [file materials-15-03576-s001.zip]

Archive with 1 entries (1 files):
- materials-1677700-supplementary.pdf
